# Supplementary material for: Substrate Type and Free Ammonia Determine Bacterial Community Structure in Full-Scale Mesophilic Anaerobic Digesters Treating Cattle or Swine Manure
Source: Front Microbiol. 2015 Nov 30;6:1337. doi: 10.3389/fmicb.2015.01337 (PMC4663275; doi:10.3389/fmicb.2015.01337)
Supplement: Supplementary file 1 [file DataSheet1.XLSX]

## Sheet: supplementary Tables titles
Table S1. Descriptions of the 20 independently-operated full-scale anaerobic digesters and available operational parameters
Table S2. Microbial diversity indices at 97% sequence similarity per 11080 sequences
Table S3. The relative abundances (%) of dominant bacteria at phylum or genus level
Table S4. The relative abundances (%) of core, substrate-unique and abundant OTUs in cattle and swine manure digesters
Table S5. Pearson’s correlations of the relative abundances of phyla (average relative abundance >0.1%) with available operational parameters in all the digesters
Table S6. Pearson's correlations of the relative abundances of various genera (average relative abundance > 0.005%) with available operational parameters in all the digesters
Table S7. Pearson’s correlations of core, substrate-unique and shared OTUs with available operational parameters

## Sheet: Table S1
Table S1. Descriptions of the 20 independently-operated full-scale anaerobic digesters and available operational parametersa
Sample name	Provinces/districts in China	Collection date	Digester type	V (m3)	Substrate type	SRT (day)	Biogas (m3 m-3 d-1)	T (oC)	pH	COD (mg l-1)	NH4+-N (mg l-1)	FA (mg l-1)	Phosphate (mg l-1)	C:N
c1	Heilongjiang	9/30/2012	CSTR	200	C	20	1	32.5	7.26	5244.43	774.652	12.9994	35.9057	6.77004
c2	Beijing	8/10/2012	CSTR	2000	C	25	0.9	35	7.34	4096.79	1598.18	38.47	2.97397	2.56341
c3	Jiangsu	10/1/2012	CSTR	7000	C	25	0.5	35	7.02	2751.27	694.94	8.10828	34.6918	3.95901
c4	Jiangsu	10/1/2012	CSTR	7000	C	25	0.5	35	7.08	2909.57	681.742	9.11696	31.1656	4.26784
c5	Chongqing	9/13/2012	CSTR	800	C	30	n.a.	35	7.54	4650.82	685.437	25.7866	23.2422	6.78519
c6	Chongqing	9/14/2012	USR	500	C	20	n.a.	35	7.63	2030.67	742.978	34.0923	8.94232	2.73315
c7	Guangxi	9/29/2012	CSTR	800	C	30	n.a.	35	6.5	378.019	89.2374	1.34291	15.2314	4.23611
c8	Beijing	8/9/2012	CSTR	500	C	20	0.8	35	7.16	7243.8	419.242	6.72234	79.4034	17.2783
s9	Beijing	10/1/2012	USR	300	S	15	0.766667	36.5	7.55	5640.17	2481.69	104.944	67.6416	2.27272
s10	Beijing	10/1/2012	CSTR	500	S	n.a.	0.7	33	7.71	3621.9	2007.27	96.6922	17.8456	1.80439
s11	Jiangsu	10/1/2012	CSTR	10000	S	17	0.6	35	7.75	1027.21	1125.18	67.0817	16.8629	0.91293
s12	Shanghai	9/30/2012	CSTR	400	S	30	n.a.	35	7.6	6848.06	3474.14	149.231	92.3906	1.97115
s13	Shanghai	10/8/2012	CSTR	500	S	30	0.8	35	7.35	1911.95	1766.05	43.4766	29.6048	1.08261
s14	Shanghai	10/18/2012	CSTR	70	S	20	0.128571	35	7.51	2054.42	1798.75	63.3122	31.4546	1.14213
s15	Zhejiang	10/19/2012	CSTR	300	S	20	n.a.	25	7.25	346.36	838.001	8.39329	49.5095	0.413317
s16	Zhejiang	10/6/2012	CSTR	60	S	20	n.a.	25	6.99	330.531	552.407	3.05431	58.205	0.598347
s17	Ningxia	9/20/1012	CSTR	700	S	18	0.642857	35	7.02	694.787	827.97	9.66042	32.3024	0.839144
s18	Sichuan	8/25/2012	CSTR	500	S	18	1	36	7.64	1217.16	603.085	30.12	7.66518	2.01823
s19	Guangdong	10/15/2012	CSTR	1000	S	n.a.	0.4	30	7.64	801.637	1474.65	50.0842	7.20812	0.543612
s20	Guangdong	10/15/2012	CSTR	1000	S	n.a.	0.4	30	7.07	314.701	588.192	5.51373	48.4305	0.535031
a CSTR, continuous stirred tank reactor; USR, upflow solid reactor. V, digester volume. C, cattle manure; S, swine manure. n.a., data not available. SRT, sludge retention time. T, digester temperature. COD, chemical oxygen demand. FA, free ammonia. C:N, ratio of COD/NH4+-N.

## Sheet: Table S2
Table S2. Microbial diversity indices at 97% sequence similarity per 11080 sequencesa
Sample name	Observed OTUs number	Chao1 estimator of richness	Shannon’s diversity index
c1	1402	2789.65	7.667
c2	593	1068.85	4.467
c3	1552.4	3475.26	8.093
c4	1145.4	2160.11	7.524
c5	636.7	853.234	7.368
c6	1254.1	2701.37	7.037
c7	1508.1	2803.5	8.325
c8	1188.1	2265.59	7.38
s9	731	1463.42	5.495
s10	605.2	1256.34	4.398
s11	1082.3	2098.7	6.807
s12	794.3	1951.67	5.652
s13	925.4	1882.25	6.426
s14	978.7	2000.36	6.573
s15	929.2	2084.02	6.632
s16	1311.3	3009.39	7.732
s17	957.8	1618	7.069
s18	1084.2	1983.35	6.442
s19	683	1420.32	4.297
s20	770.9	1196.51	6.263
a c, cattle manure digesters; s, swine manure digesters

## Sheet: Table S3
Table S3. The relative abundances (%) of dominant bacteria at phylum or genus level
Taxa rank	c1	c2	c3	c4	c5	c6	c7	c8	s9	s10	s11	s12	s13	s14	s15	s16	s17	s18	s19	s20	Average (range)
Phylum Firmicutes	50.1789	84.1161	39.1576	42.5479	44.4191	61.6158	15.1662	53.7845	72.7821	88.0747	70.6223	72.7142	54.4259	53.2143	52.0267	41.3444	56.6215	59.4272	88.0219	55.4784	57.79 (15.17-88.07)
Clostridium sensu stricto	3.34272	11.6355	0.195512	0.136737	1.17393	6.89701	0.271421	1.23314	35.5933	56.7546	25.5801	32.4245	19.7447	17.6962	18.4336	5.70701	16.7204	18.345	50.6107	18.2995	17.04 (0.14-56.75)
Clostridium XI	12.9597	52.1529	2.87317	1.84139	2.36056	9.45084	0.889427	2.53311	4.01341	8.78246	7.85531	4.29821	4.87429	4.16739	5.1991	1.46012	2.31008	14.2635	7.82709	5.76834	7.79 (0.89-52.15)
Turicibacter	4.99505	8.9336	1.07531	0.916135	2.81109	8.86997	0.212961	6.4573	2.97207	3.65137	2.18203	4.03171	1.79348	1.49454	2.07251	0.752305	0.992228	6.52917	15.287	3.70308	3.99 (0.21-15.29)
Saccharofermentans	5.06358	0.321932	1.48759	1.88241	5.62218	0.123519	4.67262	4.17932	1.23352	0.762786	1.61974	1.48968	1.47989	1.84977	0.850392	3.42582	9.08979	1.04989	0.582741	0.702527	2.37 (0.12-9.09)
Sedimentibacter	0.670068	0.747341	1.90411	2.64813	5.26049	2.63729	0.02923	0.376625	2.69944	1.31716	3.91087	3.6627	3.16334	3.21002	5.64721	3.05371	2.21178	0.528049	0.770336	0.110034	2.23 (0.03-5.65)
Syntrophomonas	0.357877	0.408163	0.408024	0.546946	0.368044	1.16842	0.459329	0.67428	0.987709	0.771123	2.97512	0.977176	0.379601	0.428868	5.01579	2.62094	0.568304	1.11822	0.395146	0.0677134	1.03 (0.07-5.02)
Clostridium_III	0.403564	0.0747341	1.15607	2.32908	0.15864	0.337172	0.275597	0.328028	0.531844	1.07124	1.63233	0.198169	0.775706	0.775429	0.0203687	0.0647144	0.190459	0.66472	0.0758362	0.00846418	0.55 (0.01-1.63)
Mogibacterium	0.472093	0.385168	0.65879	0.747493	0.501301	1.6024	0.0709871	4.05176	0.169832	0.0208411	0.146868	0	0.0220058	0.0736441	0.0101843	0.00404465	0.138236	0.018637	0.0239483	0.097338	0.46 (0.00-4.05)
Pelotomaculum	0.114216	0.0287439	0.816049	0.929809	0.0444191	0.711067	0.14615	0.151865	0.0625698	0.100038	0.373463	0.205002	0.280574	0.350892	1.05917	1.82818	0.0215034	0.0931851	0.11575	0	0.37 (0.00-1.83)
Sporobacter	0.441636	0.114976	1.19432	1.5041	1.05337	0.0267067	0.242191	0.656056	0.0536313	0.0125047	0.117494	0.0273336	0.071519	0.125628	0.0254608	0.177965	0.236537	0.0931851	0.0239483	0.126963	0.32 (0.01-1.50)
Phylum Bacteroidetes	14.711	4.39782	15.9427	15.5697	14.3918	15.2429	12.594	9.7558	18.2749	4.04735	12.0222	10.8309	24.8666	25.4419	10.1283	17.6064	18.7786	20.3268	2.315	18.892	14.31 (2.31-25.44)
Alkaliflexus	0.540623	0.126473	2.95393	5.87967	0.241132	0.00667668	0.104393	0.0546714	1.28268	1.08791	0.411229	1.67418	0.500633	0.654133	0.0101843	0.117295	0.549873	0.00621234	0.0199569	0	0.74 (0-5.88)
Petrimonas	0.548237	0.75309	0.267766	0.191431	0.196713	0.337172	0.133623	0.170089	0.643575	0.408487	0.944148	0.198169	0.148539	0.116964	0.499032	1.06374	1.15504	0.055911	0.167638	0.0296246	0.38 (0.03-1.16)
Phylum Proteobacteria	8.96216	2.78816	6.18837	4.15679	13.4146	5.86213	17.5505	7.5325	1.24246	1.72982	5.57257	7.74224	4.83578	5.1161	14.2275	10.8356	5.2284	7.35541	2.84984	8.43455	7.08 (1.24-17.55)
Smithella	0.365492	0.2357	0.731044	0.396536	0.475919	0.00333834	1.35293	1.77986	0	0.0166729	0.234988	0	0.280574	0.212268	2.21	0.942404	0.116733	1.62142	0	0	0.52 (0-2.21)
Syntrophorhabdus	0.852814	0.109227	0.276267	0.0820419	0.418808	0.00667668	2.74762	0.516341	0	0	0.289539	0	0	0	1.98595	1.66235	0.0921574	0.142884	0.0119741	0.118498	0.44 (0-2.75)
Desulfobulbus	0.137059	0.00574878	0.119007	0.182315	0	0.280421	0.0417571	0.0911189	0.0581006	0.0416823	0.583274	0.102501	0.137536	0.121296	2.26601	1.12037	1.12432	0.0621234	0.083819	2.07372	0.41 (0-2.27)
Pseudomonas	0.205589	0.0919805	1.41108	0.606199	0.824925	0.18027	0.0626357	0.0242984	0.384358	0.237589	1.49805	0.225502	0.0385102	0.0606481	0.0254608	0.0242679	0.0460787	0.130459	0.207552	0.499386	0.36 (0.02-1.5)
Phylum Chloroflexi	6.77682	1.03478	12.0622	15.7019	4.72746	3.2649	23.8767	11.3838	0.473743	1.21712	1.40993	1.31201	2.20058	2.5039	13.4892	15.4991	5.5233	0.590172	0.20356	5.20124	6.42 (0.2-23.88)
Phylum Synergistetes	3.95949	3.17907	4.58177	3.7876	1.64351	1.31531	0.158677	7.71474	0.884916	0.366804	1.49805	0.758508	0.957254	0.866401	1.45127	1.73516	4.65088	3.74604	2.70216	2.80164	2.44 (0.16-7.71)
Phylum Verrucomicrobia	1.27161	0.241449	5.98861	7.41112	6.61844	1.29528	1.54501	1.11165	1.13073	0.287608	1.64911	1.23685	2.32712	2.6122	0.443019	1.36305	1.69262	2.9198	0.726431	1.81557	2.18 (0.24-7.41)
Subdivision5_genera_incertae_sedis	0.563466	0.0862317	0.480279	0.428441	0.393426	0.570856	0.125271	0.285506	0.42905	0.0833646	0.146868	0.328003	0.632668	0.753769	0.101843	0.388287	0.500722	0.652295	0.223517	0.380888	0.38 (0.09-0.65)
Phylum Spirochaetes	1.59141	0.0747341	4.02074	2.09207	3.50276	4.23302	6.69785	0.419147	1.43017	0.512692	2.9919	2.02269	1.00127	1.14365	1.12028	2.15984	2.11348	0.720631	0.534845	0.5671	1.95 (0.07-6.7)
Phylum Actinobacteria	5.11688	1.79937	1.89986	1.95989	1.44679	0.787848	2.38016	3.10412	1.02346	2.78855	1.42671	0.840508	0.775706	0.693121	0.886037	0.926226	0.829417	0.509412	0.642612	1.47277	1.57 (0.51-5.12)
Corynebacterium	1.18785	0.931302	0.425026	0.692799	0.628212	0.106827	0.200434	0.759325	0.652514	2.17165	0.881205	0.38267	0.170545	0.112632	0.0967512	0.12134	0.285688	0.217432	0.0718448	0.321639	0.52 (0.07-2.17)
Phylum Tenericutes	0.289347	0.137971	0.722543	0.423883	0.977219	0.971457	0.271421	0.291581	1.18436	0.0958693	0.688179	0.485172	1.66694	1.82811	0.0865669	0.262902	0.896999	1.19277	0.407121	1.32888	0.71 (0.09-1.83)
Phylum OP9	1.24876	0.137971	0.284767	0.282589	1.18028	0.303789	0.0501086	0.0789697	0.116201	0.0750281	0.0251773	0.430504	3.66947	3.54358	1.40544	0.012134	0.0276472	0.00621234	0.139698	0	0.65 (0-3.67)
Phylum Acidobacteria	0.411178	0.166715	1.20707	1.0392	1.59274	0.72442	4.87723	0.619609	0.0536313	0.0583552	0.0923167	0.068334	0.154041	0.103968	0.11712	0.218411	0.181243	0.0993974	0.0678534	0.330103	0.61 (0.05-4.88)
Gp18	0.243661	0.0402414	1.08382	0.94804	0.774161	0.0467368	2.72674	0.546714	0	0	0.0293735	0	0.0770204	0.030324	0.0560139	0.0444912	0.0921574	0.0310617	0	0.00846418	0.338951
Phylum Planctomycetes	1.43912	0.402414	1.47909	0.888788	0.958183	1.22183	1.49073	0.67428	0.107263	0.0708599	0.260165	0.143501	0.253067	0.277248	0.463387	0.444912	0.236537	0.236069	0.155664	0.414745	0.58 (0.07-1.49)
Other phyla	2.5356	1.13251	2.42265	2.22881	3.9533	1.7326	8.57692	2.56348	0.661453	0.446001	0.856028	0.526172	1.61193	1.4079	3.53906	5.83643	1.8923	1.86991	0.734414	2.58157	2.36
Unclassified phyla	1.07363	0.379419	1.26233	0.565178	0.862999	1.42547	4.12561	0.917264	0.37095	0.162561	0.74273	0.471505	0.7537	0.883729	0.61106	1.72302	1.19497	0.888364	0.463	0.681366	0.98

## Sheet: Table S4
Table S4. The relative abundances (%) of core, substrate-unique and abundant OTUs in cattle and swine manure digesters
Core					Substrate-unique								Substrate-abundant
OTU	Taxa rank	Cattle	Swine		OTU	Taxa rank	Cattle		OTU	Taxa rank	Swine		OTU	Taxa rank	Cattle	Swine
928	Ruminococcaceae	0.34	0.32		1334	Lachnospiraceae	0.03		1248	Bacillales	0.02		532	Sporobacter	0.07	0.04
1076	Turicibacter	4.24	3.77		1390	Lachnospiraceae	0.25		1558	Firmicutes	0.18		3893	Saccharofermentans	0.12	0.04
1568	Bacteria	0.29	0.87		1630	Bacteroidetes	0.29		3161	Clostridiales	0.02		4023	Corynebacterineae	0.09	0.02
1824	Anaerolineaceae	3.7	1.92		2443	Lachnospiraceae	1.33		4074	Lachnospiraceae	0.01		4758	Petrimonas	0.08	0.03
3987	Sedimentibacter	0.31	0.53		4218	Clostridiales	0.37		5016	Clostridiales	0.03		5640	Bacteria	0.05	0.01
4144	Clostridium sensu stricto	1.29	2.21		4220	Clostridiales	0.36		5453	Clostridiales	0.01		5752	Planococcaceae	0.11	0.02
4311	Corynebacterineae	0.25	0.39		4402	Clostridium XI	0.15		7786	Lactobacillus	0.05		6375	Firmicutes	0.15	0.03
4342	Bacillales	0.04	0.01		5948	Lachnospiraceae	0.19		8004	Bacteria	0.02		7332	Corynebacterineae	0.3	0.05
6114	Saccharofermentans	0.25	0.11		7164	Lachnospiraceae	0.21		9271	Ruminococcaceae	0.02		7857	Bacteria	0.76	0.04
6637	Saccharofermentans	0.23	0.14		8199	Clostridiales	0.02		9568	Bacteria	0.19		8408	Clostridium sensu stricto	0.09	0.03
6667	Bacteria	1.48	0.23		8268	Bacteria	0.04		10326	Lachnospiraceae	0.01		8614	Anaerovorax	0.05	0.01
6700	Firmicutes	0.07	0.02		8380	Lachnospiraceae	1.83		10389	Eubacteriaceae	0.01		11352	Cellulosilyticum	0.32	0.02
7026	Clostridium XI	5.19	1.55		9822	Coriobacterineae	0.03		10447	Bacteria	0.03		11860	Ruminococcaceae	0.09	0.03
7342	Firmicutes	0.22	0.03		10378	Clostridia	0.18		11072	Firmicutes	0.02		13205	Facklamia	0.25	0.01
7343	Clostridium XI	4.99	0.07		10883	Clostridiales	0.05		13212	Clostridium sensu stricto	0.44		1099	Syntrophomonadaceae	0.17	1.22
7615	Clostridiales	0.04	0.11		11301	Bacteria	0.03		13626	Clostridiaceae 1	0.13		1351	Lachnospiraceae	0.01	0.03
7739	Bacteria	0.12	0.08		12256	Clostridiales	0.11		14200	Bacteroidetes	1.91		2441	Clostridiales	0.01	0.07
7744	Syntrophomonas	0.3	0.96		12377	Micrococcineae	0.04		14406	Lachnospiraceae	0.06		4394	Clostridium XI	0.07	4.21
9161	Clostridia	0.27	0.07		14799	Coriobacterineae	0.06		14849	Clostridium sensu stricto	0.03		5383	Clostridiales	0.11	0.66
9340	Acinetobacter	0.09	0.12						15022	Lactobacillus	0.07		8677	Bacteria	0.03	0.13
9725	Subdivision5_genera_incertae_sedis	0.13	0.08										10051	Acetobacterium	0.01	0.02
9747	Ruminococcaceae	0.14	0.22										12961	Clostridium sensu stricto	0.07	1.74
10420	Bacteroidetes	2.82	2.76										13608	Clostridium sensu stricto	0.02	0.25
11861	Clostridium sensu stricto	1.59	21.49
13663	Bacteria	0.4	0.07

## Sheet: Table S5
Table S5. Pearson’s correlations of the relative abundances of phyla (average relative abundance >0.1%) with available operational parameters in all the digestersa
Phylum	SRT	Biogas	T	Sludge pH	COD	NH4+-N	FA	Phosphate	C:N
Firmicutes	-0.35	0.12	0.06	0.77 **	0.24	0.64 **	0.65 **	-0.10	-0.25
Bacteroidetes	-0.14	-0.15	0.19	-0.17	-0.21	-0.11	-0.17	0.14	-0.16
Proteobacteria	0.37	0.12	-0.36	-0.54 *	-0.23	-0.52 *	-0.47 *	0.11	0.17
Chloroflexi	0.25	-0.13	-0.31	-0.86 **	-0.23	-0.62 **	-0.64 **	0.15	0.28
Synergistetes	-0.26	0.25	0.11	-0.25	0.25	-0.44	-0.50 *	0.15	0.64 **
Actinobacteria	0.04	0.40	0.07	-0.27	0.44	-0.25	-0.23	0.05	0.59 **
Acidobacteria	0.51 *	-0.13	0.19	-0.65 **	-0.14	-0.46 *	-0.37	-0.20	0.25
Planctomycetes	0.30	0.11	0.11	-0.52 *	0.05	-0.60 **	-0.56 *	-0.17	0.41
a, SRT, sludge retention time. T, digester temperature. COD, chemical oxygen demand. FA, free ammonia. C:N, ratio of COD/NH4+-N. ** Correlation is significant at p<0.01 level. * Significant at p<0.05 level.

## Sheet: Table S6
Table S6. Pearson's correlations of the relative abundances of various genera (average relative abundance > 0.005%) with available operational parameters in all the digestersa
	SRT	Biogas	T	pH	COD	NH4+-N	FA	Phosphate	C:N
Clostridium_sensu_stricto	-0.29	-0.14	-0.09	0.61 **	-0.01	0.67 **	0.71 **	-0.03	-0.46 *
Clostridium_XI	-0.01	0.42	0.12	0.20	0.13	0.14	0.06	-0.41	-0.08
Turicibacter	-0.17	0.15	-0.02	0.46 *	0.13	0.12	0.13	-0.30	0.09
Saccharofermentans	0.03	0.16	0.11	-0.46 *	0.05	-0.36	-0.37	0.12	0.33
Syntrophomonas	-0.37	0.12	-0.60 **	0.10	-0.32	-0.08	-0.04	0.16	-0.26
Gallicola	-0.31	-0.18	-0.43	-0.16	-0.51 *	-0.29	-0.29	0.08	-0.34
Corynebacterium	-0.10	0.36	0.20	0.26	0.46 *	0.19	0.29	-0.08	0.25
Smithella	-0.07	0.40	-0.31	-0.38	-0.13	-0.52 *	-0.50 *	0.14	0.38
Lactobacillus	-0.35	-0.12	0.31	0.34	0.27	0.65 **	0.67 **	0.41	-0.24
Mogibacterium	-0.12	0.17	0.22	-0.09	0.49 *	-0.31	-0.26	0.28	0.88 **
Syntrophorhabdus	0.14	0.43	-0.49 *	-0.65 **	-0.33	-0.48 *	-0.46 *	0.07	0.08
Petrimonas	-0.50 *	0.25	-0.23	-0.04	-0.14	0.00	-0.03	0.02	-0.24
Desulfobulbus	-0.34	-0.31	-0.72 **	-0.27	-0.53 *	-0.28	-0.36	0.23	-0.35
Proteiniclasticum	-0.25	-0.19	-0.22	-0.54 *	-0.61 **	-0.50 *	-0.46 *	-0.06	-0.21
Pelotomaculum	-0.11	-0.36	-0.60 **	-0.26	-0.33	-0.26	-0.31	0.17	-0.18
Sporobacter	0.30	-0.13	0.23	-0.34	0.25	-0.40	-0.41	0.04	0.48 *
Gp18	0.51 *	-0.11	0.22	-0.70 **	-0.07	-0.47 *	-0.40	-0.14	0.32
Cellulosilyticum	0.16	0.47	0.23	0.26	0.32	0.00	-0.03	-0.39	0.23
Bellilinea	0.51 *	-0.36	0.14	0.11	0.31	-0.08	-0.05	0.01	0.25
Leptolinea	0.30	0.07	0.03	-0.75 **	-0.24	-0.48 *	-0.43	-0.07	0.22
Syntrophus	0.01	-0.23	-0.48 *	-0.43	-0.28	-0.39	-0.49 *	0.12	-0.04
Armatimonadetes_gp2	-0.18	-0.32	-0.84 **	-0.34	-0.41	-0.19	-0.27	0.35	-0.21
Acholeplasma	0.12	-0.13	0.37	0.17	0.19	0.47 *	0.33	0.14	-0.14
Leucobacter	-0.51 *	-0.41	-0.34	-0.07	-0.33	-0.12	-0.15	0.00	-0.23
Succinispira	-0.28	0.42	-0.69 **	-0.19	-0.33	-0.27	-0.30	0.20	-0.16
Ignavibacterium	0.57 *	-0.26	0.28	-0.43	0.09	-0.39	-0.38	-0.14	0.33
Desulfatibacillum	-0.01	0.48	0.19	-0.11	0.46 *	-0.11	-0.22	-0.02	0.55 *
Anaerovorax	0.25	-0.17	0.10	-0.68 **	-0.11	-0.45 *	-0.37	0.06	0.31
Subdivision3_genera_incertae_sedis	0.42	-0.18	-0.03	-0.62 **	-0.27	-0.37	-0.29	-0.15	0.07
Gp17	0.38	-0.10	0.11	-0.61 **	-0.24	-0.30	-0.21	-0.18	0.07
Dietzia	-0.06	0.59 *	0.25	0.07	0.47 *	-0.01	0.02	-0.22	0.40
Bacillus	0.05	0.60 *	0.18	-0.33	-0.05	-0.42	-0.30	-0.26	0.28
Thauera	-0.20	0.35	-0.36	-0.29	-0.55 *	-0.46 *	-0.44	-0.17	-0.22
Anaerolinea	0.21	-0.14	-0.28	-0.69 **	-0.38	-0.38	-0.34	0.00	-0.06
Gp3	0.55 *	-0.11	0.16	-0.24	0.02	-0.35	-0.25	-0.21	0.25
Opitutus	0.35	-0.13	-0.11	-0.48 *	-0.37	-0.46 *	-0.38	-0.07	-0.04
Paenibacillus	0.16	0.50	0.12	-0.50 *	0.18	-0.36	-0.34	-0.06	0.45 *
Atopostipes	0.06	0.13	0.29	-0.13	0.53 *	0.21	0.08	0.22	0.22
Acetobacterium	-0.56 *	0.03	0.01	0.19	0.00	0.24	0.20	0.32	-0.04
Geobacter	-0.20	-0.17	-0.71 **	-0.47 *	-0.34	-0.44	-0.47 *	0.37	0.01
Blautia	-0.31	-0.03	0.36	0.45 *	0.33	0.65 **	0.69 **	0.42	-0.11
Cryptanaerobacter	-0.27	0.08	0.23	0.33	0.37	0.62 **	0.68 **	0.41	-0.16
Symbiobacterium	-0.16	0.57 *	0.01	0.01	0.25	-0.12	-0.16	-0.13	0.19
Jeotgalicoccus	0.14	0.49	0.11	-0.04	0.44	-0.13	-0.20	-0.16	0.38
Parasporobacterium	-0.43	0.36	0.14	0.40	0.01	0.43	0.54 *	0.05	-0.38
Pseudoxanthomonas	-0.02	0.12	-0.47 *	-0.41	-0.23	-0.34	-0.42	0.11	0.05
Pusillimonas	-0.25	0.63 *	0.18	0.24	0.26	-0.18	-0.12	-0.23	0.31
Gp1	0.44	0.13	0.27	0.24	0.21	0.03	0.01	-0.30	0.10
Paenochrobactrum	-0.19	0.36	-0.18	0.49 *	0.07	0.36	0.45 *	0.01	-0.22
Brachymonas	-0.17	0.43	-0.56 *	-0.18	-0.31	-0.24	-0.23	0.13	-0.18
Roseburia	-0.36	-0.12	0.37	0.53 *	0.04	0.53 *	0.59 **	0.09	-0.32
Butyricicoccus	-0.16	0.14	0.28	0.46 *	0.08	0.45 *	0.56 *	0.17	-0.25
Hydrogenophaga	0.17	0.63 *	-0.18	-0.20	-0.14	-0.38	-0.31	-0.32	0.06
Sulfuricurvum	0.44	0.23	0.13	-0.61 **	-0.24	-0.30	-0.23	-0.18	0.09
Gp16	0.08	0.19	-0.03	-0.49 *	-0.19	-0.35	-0.38	-0.12	0.08
OP11_genera_incertae_sedis	-0.02	0.26	-0.12	-0.67 **	-0.20	-0.47 *	-0.48 *	0.05	0.24
Coprococcus	0.28	-0.15	0.26	0.34	0.38	0.79 **	0.77 **	0.51 *	-0.19
Olsenella	-0.14	0.24	0.19	-0.05	0.41	-0.35	-0.28	0.13	0.74 **
Brevibacillus	0.32	0.37	0.10	-0.63 **	-0.10	-0.36	-0.29	-0.15	0.20
Streptophyta	0.22	0.36	0.02	-0.04	0.25	-0.01	-0.11	-0.26	0.11
Gelria	-0.15	0.13	0.27	0.35	0.35	0.47 *	0.54 *	0.29	-0.08
Yaniella	-0.11	0.43	0.13	-0.11	0.63 **	-0.14	-0.16	0.33	0.86 **
Thermogymnomonas	0.25	0.26	0.14	-0.64 **	-0.05	-0.45 *	-0.34	-0.01	0.45 *
Nocardioides	-0.47	0.38	0.14	0.15	0.57 **	0.22	0.24	0.29	0.37
Faecalibacterium	0.08	-0.50	0.14	0.23	0.04	0.48 *	0.50 *	0.36	-0.29
Anaerococcus	-0.43	0.14	0.23	0.26	0.29	0.42	0.47 *	0.26	-0.09
Dethiobacter	-0.38	-0.04	0.28	0.53 *	0.24	0.56 **	0.65 **	-0.05	-0.25
Weissella	-0.23	0.14	0.23	0.27	0.37	0.59 **	0.58 **	0.37	-0.12
Papillibacter	0.47	-0.12	0.13	-0.08	0.28	-0.30	-0.27	0.00	0.49 *
Sporanaerobacter	-0.43	-0.28	-0.46 *	0.20	-0.47 *	-0.04	-0.02	-0.19	-0.34
Garciella	0.07	0.12	0.21	0.35	0.55 *	0.83 **	0.85 **	0.58 **	-0.12
Caldilinea	-0.06	0.20	0.14	-0.20	0.50 *	-0.21	-0.25	0.26	0.67 **
Paraeggerthella	-0.58 *	0.05	-0.21	0.23	-0.41	-0.08	0.05	-0.08	-0.34
Arthrobacter	0.09	0.26	0.10	0.22	0.29	0.38	0.29	-0.25	-0.10
Megasphaera	-0.13	--	-0.59 **	-0.25	-0.25	-0.17	-0.21	0.22	-0.16
Phascolarctobacterium	-0.24	-0.63 *	0.09	0.31	-0.17	-0.07	0.04	-0.28	-0.12
Armatimonadetes_gp5	0.54 *	-0.31	0.17	-0.25	-0.02	-0.34	-0.21	-0.24	0.21
Aerococcus	-0.01	0.22	0.31	0.42	0.36	0.65 **	0.72 **	0.41	-0.16
Syntrophococcus	-0.06	0.07	0.22	-0.20	0.42	-0.32	-0.30	0.28	0.83 **
Syntrophobacter	0.40	-0.37	-0.01	-0.72 **	-0.30	-0.46 *	-0.42	-0.03	0.07
Anaerosphaera	-0.38	0.15	0.20	0.24	0.33	0.44	0.48 *	0.26	-0.08
BRC1_genera_incertae_sedis	-0.08	-0.27	-0.63 **	-0.40	-0.35	-0.29	-0.32	0.27	-0.16
Brevibacterium	-0.40	-0.13	0.31	0.26	0.22	0.36	0.45 *	0.12	-0.12
Novosphingobium	-0.07	0.55 *	-0.26	-0.22	-0.27	-0.40	-0.31	-0.18	0.05
Sphaerobacter	-0.13	0.17	0.11	-0.12	0.48 *	-0.21	-0.19	0.43	0.87 **
Bordetella	-0.13	--	-0.59 **	-0.06	-0.25	-0.09	-0.18	0.14	-0.17
Polynucleobacter	0.04	-0.22	0.26	0.30	0.25	0.39	0.49 *	0.20	-0.04
Propionivibrio	0.30	-0.12	-0.12	-0.66 **	-0.42	-0.42	-0.34	-0.10	-0.05
Balneimonas	0.40	0.13	0.18	-0.59 **	-0.19	-0.24	-0.20	-0.32	0.03
Lactococcus	-0.09	-0.65 *	0.09	0.10	-0.29	0.07	0.06	-0.05	-0.26
Flavobacterium	0.12	0.59 *	0.11	-0.33	0.26	-0.31	-0.33	-0.20	0.44
*	13	11	5	11	12	15	14	1	5
**	0	0	10	16	4	9	10	1	7
total	13	11	15	27	16	24	24	2	12
a SRT, sludge retention time. T, digester temperature. COD, chemical oxygen demand. FA, free ammonia. C:N, ratio of COD/NH4+-N. ** Significant at P<0.01, * Significant at P<0.05. Only significantly changed OTUs were listed.

## Sheet: Table S7
Table S7. Pearson’s correlations of core, substrate-unique and shared OTUs with available operational parametersa
		OTU ID	T	pH	COD	NH4+-N	FA	Phosphate	C:N	Taxa rank
Core		1076		0.46*						Turicibacter
		1824		-0.69**		-0.49*	-0.59 **			Anaerolineaceae
		3987	-0.54*							Sedimentibacter
		4144		0.52*		0.64**	0.60 **			Clostridium sensu stricto
		4342			0.54*				0.54*	Bacillales
		6114							0.61**	Saccharofermentans
		6637							0.56*	Saccharofermentans
		6700		-0.59**						Firmicutes
		7342			0.48*				0.92**	Firmicutes
		7343								Clostridium XI
		7615		0.64**		0.58**	0.63 **			Clostridiales
		7744	-0.76**							Syntrophomonas
		9161							0.76**	Clostridia
		9340						-0.47*		Acinetobacter
		9725				-0.5*	-0.51 *			Subdivision5_genera_incertae_sedis
		9747	0.54*	0.52*		0.5*	0.57 **			Ruminococcaceae
		11861		0.6**		0.65**	0.71 **			Clostridium sensu stricto
		13663		-0.63**		-0.52*	-0.55 *		0.71**	Bacteria
Substrate-unique	Cattle-	1334							0.46*	Lachnospiraceae
		1390			0.51*				0.91**	Clostridiales
		4218			0.55*				0.95**	Clostridiales
		4402			0.46*				0.82**	Lachnospiraceae
		5948			0.54*				0.82**	Lachnospiraceae
		8380			0.54*				0.79**	Lachnospiraceae
		9822							0.76**	Coriobacterineae
		10378			0.53*				0.92**	Clostridia
		11301							0.52*	Clostridiales
		12256			0.5*				0.89**	Clostridiales
		14799			0.49*				0.90**	Coriobacterineae
	Swine-	1558		0.47*		0.92	0.90 **			Firmicutes
		3161				0.63**	0.62 **	0.55*		Clostridiales
		7786				0.65**	0.70 **			Lactobacillus
		9568				0.55*	0.49 *			Bacteria
		11072				0.78**	0.84 **			Firmicutes
		13212		0.52*			0.54 *			Clostridium sensu stricto
		13626				0.55*	0.49 *			Clostridiaceae 1
		14200				0.73**	0.76 **			Bacteroidetes
		15022				0.56*	0.56 **			Lactobacillus
Shared	Cattle-abundant	532		-0.53*		-0.45*			0.55*	Sporobacter
		4023			0.53*					Corynebacterineae
		5640							0.52*	Bacteria
		5752			0.46*				0.63**	Planococcaceae
		6375				-0.46*			0.77**	Firmicutes
		7332			0.5*				0.55*	Corynebacterineae
		7857							0.65**	Bacteria
		8408			0.56**				0.72**	Clostridium sensu stricto
		8614		-0.57**						Anaerovorax
		11860		-0.45*		-0.49*	-0.49 *		0.56**	Ruminococcaceae
	Swine-abundant	1099		0.48*		0.79**	0.80 **			Syntrophomonadaceae
		1351				0.45*	0.56 **			Lachnospiraceae
		2441						0.45*		Clostridiales
		4394		0.56**					-0.48*	Clostridium XI
		5383				0.54*				Clostridiales
		8677				0.63**	0.52 *			Bacteria
		13608		0.46*		0.57**	0.61 **			Clostridium sensu stricto
	Both-equal	1077							0.47*	Bacteria
		1564	-0.68**							Armatimonadetes_gp2
		2408	-0.6**	-0.71**		-0.52*	-0.60 **			Anaerolineaceae
		3372	-0.57**							Firmicutes
		3822		-0.45*		-0.46*	-0.50 *			Bacteroidetes
		3860			0.48*	0.71**	0.66 **			Firmicutes
		3891			-0.55*	-0.46*				Thauera
		3968		-0.47*						Clostridia
		4237	-0.69**							Petrimonas
		4549				0.53*				Subdivision5_genera_incertae_sedis
		4894							0.77**	Synergistaceae
		5459	-0.48*							Syntrophus
		5638	-0.49*							Bacteroidetes
		6035			0.56**		0.45 *	0.57**		Clostridium III
		6718		-0.61**						Firmicutes
		6797							0.63**	Firmicutes
		7028		-0.52*						Micrococcineae
		7031		-0.68**		-0.54*	-0.61 **			Bacteroidetes
		7737				-0.49*	-0.53 *			Subdivision5_genera_incertae_sedis
		7749	-0.63**	-0.47*		-0.51*	-0.54 *			Syntrophaceae
		8355				0.75**	0.74 **	0.55*		Firmicutes
		8411				-0.52*				Saccharofermentans
		8813				-0.56*	-0.56 *			Proteiniclasticum
		8895						0.48*		Clostridiales
		9174			0.48*	0.66**	0.62 **	0.45*		Treponema
		9979	-0.72**		-0.52*					Desulfobulbus
		12498				0.48*	0.45 *			Sedimentibacter
		12559	-0.72**							Pelotomaculum
		12999	-0.68**							Bacteria
		13273				-0.55*			0.58**	Smithella
		13616		-0.66**		-0.46*	-0.52 *			Bacteria
		14675				-0.47*	-0.52 *			Saccharofermentans
		14769		-0.63**	-0.61**	-0.49*	-0.45 *			Proteiniclasticum
		*	4	13	17	26	16	6	9
		**	9	12	3	13	19	1	21
		total	13	25	20	39	35	7	30
a SRT, sludge retention time. T, digester temperature. COD, chemical oxygen demand. FA, free ammonia. C:N, ratio of COD/NH4+-N. ** Significant at P<0.01, * Significant at P<0.05. Only significantly changed OTUs were listed. ** Significant at P<0.01, * Significant at P<0.05. Only significantly changed OTUs were listed.
